# Supplementary material for: Naringenin, a Food-Derived Flavanone, Suppresses ITGA11-Associated Gastric Cancer Progression via the FAK/PI3K/AKT/mTOR Axis
Source: Cancers (Basel). 2026 May 24;18(11):1712. doi: 10.3390/cancers18111712 (PMC13255981; doi:10.3390/cancers18111712)
Supplement: Supplementary file 1 [file cancers-18-01712-s001.zip]

Archive with 11 entries (11 files):
- File S1. Original Images for Blots.pdf
- Supplementary Figures S1-S6.pdf
- Table S1.pdf
- Table S2.pdf
- Table S3.pdf
- Table S4.pdf
- Table S5.pdf
- Table S6.pdf
- Table S7.pdf
- Table S8.pdf
- Table S9.pdf
